# Supplementary material for: The Association of Levels of and Decline in Grip Strength in Old Age with Trajectories of Life Course Occupational Position
Source: PLoS One. 2016 May 27;11(5):e0155954. doi: 10.1371/journal.pone.0155954 (PMC4883757; doi:10.1371/journal.pone.0155954)
Supplement: S1 Code — (ZIP) [file pone.0155954.s002.zip]

Archive with 7 entries (6 files):
- Kro╠êger-LC-PLOS-ONE-Mplus.zip
- __MACOSX/
- __MACOSX/._Kro╠êger-LC-PLOS-ONE-Mplus.zip
- Kro╠êger-LC-PLOS-ONE-R.zip
- __MACOSX/._Kro╠êger-LC-PLOS-ONE-R.zip
- Kro╠êger-LC-PLOS-ONE-Stata.zip
- __MACOSX/._Kro╠êger-LC-PLOS-ONE-Stata.zip
